# Supplementary material for: Uncertainty Quantification and Flagging of Unreliable Predictions in Predicting Mass Spectrometry-Related Properties of Small Molecules Using Machine Learning
Source: Int J Mol Sci. 2024 Dec 5;25(23):13077. doi: 10.3390/ijms252313077 (PMC11641629; doi:10.3390/ijms252313077)
Supplement: Supplementary file 1 [file ijms-25-13077-s001.zip]

Archive with 1 entries (1 files):
- ijms-3331860-supplementary.pdf
